# Supplementary material for: A Critical Review of Recent Literature on Metal Contents in E-Cigarette Aerosol
Source: Toxics. 2022 Aug 29;10(9):510. doi: 10.3390/toxics10090510 (PMC9506048; doi:10.3390/toxics10090510)
Supplement: Supplementary file 1 [file toxics-10-00510-s001.zip]

Archive with 1 entries (1 files):
- toxics-1826051-supplementary.pdf
